# Supplementary material for: Elucidating the Glucokinase Activating Potentials of Naturally Occurring Prenylated Flavonoids: An Explicit Computational Approach
Source: Molecules. 2021 Nov 28;26(23):7211. doi: 10.3390/molecules26237211 (PMC8659159; doi:10.3390/molecules26237211)
Supplement: Supplementary file 1 [file molecules-26-07211-s001.zip]

Archive with 1 entries (1 files):
- molecules-1449993-supplementary.pdf
